# Supplementary material for: Relationship between protein conformational stability and its immunogenicity when administering antigens to mice using adjuvants—Analysis employed the CH2 domain in human antibodies
Source: PLoS One. 2024 Jul 22;19(7):e0307320. doi: 10.1371/journal.pone.0307320 (PMC11262634; doi:10.1371/journal.pone.0307320)
Supplement: S1 Data — (XLSX) [file pone.0307320.s002.xlsx]

## Sheet: Sheet1
Figure 1B	The absorption at 405nm utilized for the quantification of specific antibody levels against their corresponding antigens
raw data
	PBS (without adjuvant)				Alum				CFA/IFA				IFA
	CH2 domain	mut20			CH2 domain	mut20			CH2 domain	mut20			CH2 domain	mut20
1	0.349	0.0629		1	0.675	0.249		1	0.077	0.721		1	0.607	1.34
2	0.998	0.117		2	0.141	0.132		2	0.156	0.765		2	0.477	1.33
3	0.902	0.155		3	1.294	0.224		3	0.259	0.559		3	0.638	1.17
4	0.992	0.0844		4	1.135	0.164		4	0.371	0.251		4	0.154	1.28
5	0.462	0.0632		5	0.607	0.188		5	0.318	0.613		5	0.691	1.36
Blank	0.051			Blank	0.052			Blank	0.052			Blank	0.051
Subtracted data
	PBS (without adjuvant)				Alum				CFA/IFA				IFA
	CH2 domain	mut20			CH2 domain	mut20			CH2 domain	mut20			CH2 domain	mut20
1	0.298	0.0119		1	0.623	0.197		1	0.025	0.669		1	0.556	1.289
2	0.947	0.066		2	0.089	0.08		2	0.104	0.713		2	0.426	1.279
3	0.851	0.104		3	1.242	0.172		3	0.207	0.507		3	0.587	1.119
4	0.941	0.0334		4	1.083	0.112		4	0.319	0.199		4	0.103	1.229
5	0.411	0.0122		5	0.555	0.136		5	0.266	0.561		5	0.64	1.309
average	0.6896	0.0455		average	0.7184	0.1394		average	0.1842	0.5298		average	0.4624	1.245
standard deviations	0.27802	0.0352895		standard deviations	0.409643	0.0416442		standard deviations	0.106919	0.181031		standard deviations	0.193039	0.0682935
T-test	0.00176327			T-test	0.0227602			T-test	0.0110623			T-test	6.05125e-05
